# Supplementary material for: Influence of Marital and Parental Status on Public Reactions to Stuttering in Chile: A Socio-Demographic Study
Source: Int J Environ Res Public Health. 2025 Nov 2;22(11):1662. doi: 10.3390/ijerph22111662 (PMC12652990; doi:10.3390/ijerph22111662)
Supplement: Supplementary file 1 [file ijerph-22-01662-s001.zip]

Archive with 2 entries (2 files):
- Supplementary Material 1. POSHA-S-CL.pdf
- Supplementary Material 2. Stuttering Awareness- Busting Myths.pdf
